# Supplementary material for: On-Board Real-Time Trajectory Planning for Fixed Wing Unmanned Aerial Vehicles in Extreme Environments
Source: Sensors (Basel). 2019 Sep 21;19(19):4085. doi: 10.3390/s19194085 (PMC6806282; doi:10.3390/s19194085)
Supplement: Supplementary file 1 [file sensors-19-04085-s001.zip]

Archive with 5 entries (4 files):
- Supplementary material/
- Supplementary material/FlightALog.BIN
- Supplementary material/FlightBLog.BIN
- Supplementary material/FlightCLog.BIN
- Supplementary material/FlightDLog.BIN
